# Supplementary material for: Trichostatin A specifically improves the aberrant expression of transcription factor genes in embryos produced by somatic cell nuclear transfer
Source: Sci Rep. 2015 May 14;5:10127. doi: 10.1038/srep10127 (PMC4431350; doi:10.1038/srep10127)
Supplement: Supplementary Table S1-S10 [file srep10127-s2.xls]

## Sheet: Table S1
Supplementary Table S1. GO terms of DEGs between TSA(-) and (+) in cumulus cloned embryos (493 genes)
Category	Term		Count	%	PValue	Genes	List Total	Pop Hits	Pop Total	Fold Enrichment	Bonferroni	Benjamini	FDR
GOTERM_BP_FAT	GO:0042129	regulation of T cell proliferation	6	1.53453	0.00574672	AK031364, NM_008859, AK038333, NM_007648, NM_011518, NM_133248	252	57	12430	5.19215	0.999894	0.999894	9.19171

## Sheet: Table S2
Supplementary Table S2. GO terms of TSA(-)-specific DEGs in cumulus cloned embryos (1,445 genes)
Category	Term		Count	%	PValue	Genes	List Total	Pop Hits	Pop Total	Fold Enrichment	Bonferroni	Benjamini	FDR
GOTERM_BP_FAT	GO:0045449	regulation of transcription	153	13.1218	0.000430449	NM_019980, NM_133235, BC026580, NM_010921, NM_026900, NM_008900, NM_007674, NM_007924, NM_013919, NM_016849, NM_054082, NM_172153, NM_007528, NM_026509, NM_146009, NM_172941, NM_025928, NM_022724, NM_028150, NM_172938, AF077658, NM_011917, NM_028298, NM_172458, NM_008852, NM_145484, NM_013692, NM_029952, NM_024406, NM_011445, NM_175163, NM_011804, NM_026079, NM_027007, NM_009324, NM_001045807, NM…	705	2045	12148	1.28918	0.66757	0.66757	0.758609
GOTERM_BP_FAT	GO:0006350	transcription	127	10.8919	0.000778192	NM_019980, NM_133235, NM_010921, BC026580, NM_026900, NM_008900, NM_007674, NM_007924, NM_013919, NM_016849, NM_172153, NM_026509, NM_172941, NM_025928, NM_146009, NM_022724, NM_172253, NM_028150, NM_172938, AF077658, NM_172458, NM_011917, NM_145484, NM_013692, NM_029952, NM_011445, NM_175163, NM_026079, NM_027007, NM_009324, NM_181048, NM_080641, NM_001127189, NM_026924, NM_026712, NM_010658, NM…	705	1667	12148	1.31276	0.863494	0.630533	1.36749
GOTERM_BP_FAT	GO:0006508	proteolysis	78	6.68954	0.00121757	NM_019696, NM_007861, NM_025773, AK053599, NM_175300, NM_010115, NM_013485, NM_130879, NM_008906, NM_024207, NM_009503, NM_013919, NM_178065, NM_013892, NM_007930, NM_013890, NM_026301, NM_134136, NM_025827, NM_031388, NM_029614, NM_025785, U73445, NM_009983, AK039975, NM_172455, NM_024213, U48830, NM_025481, NM_176848, NM_028153, U72673, NM_001029983, NM_133907, NM_029163, NM_144938, NM_026111, …	705	944	12148	1.42376	0.955685	0.646126	2.13178
GOTERM_BP_FAT	GO:0001763	morphogenesis of a branching structure	16	1.37221	0.00493322	NM_009373, NM_010193, NM_001045807, NM_010205, NM_009524, NM_008827, NM_008881, NM_010921, NM_022305, NM_007731, NM_183355, U72673, AK077913, NM_011562, NM_010054, NM_007707, NM_013634	705	123	12148	2.24146	0.999997	0.957684	8.37537
GOTERM_BP_FAT	GO:0044265	cellular macromolecule catabolic process	50	4.28816	0.00516926	NM_025773, AK053599, NM_175300, NM_153177, NM_130879, NM_138669, NM_024207, NM_009503, NM_013919, NM_178065, NM_007930, NM_013890, NM_026301, NM_025349, NM_134136, NM_025785, NM_031388, NM_011917, NM_024213, NM_025481, NM_176848, NM_030680, NM_001029983, U72673, NM_133907, NM_029163, NM_146135, NM_028049, AK047530, NM_010193, NM_138604, NM_008602, NM_027994, NM_023605, NM_011909, NM_028288, NM_00…	705	582	12148	1.48034	0.999998	0.929451	8.75902
GOTERM_BP_FAT	GO:0019941	modification-dependent protein catabolic process	43	3.68782	0.00571273	NM_028049, AK047530, NM_025773, NM_010193, AK053599, NM_138604, NM_008602, NM_175300, NM_130879, NM_027994, NM_023605, NM_024207, NM_009503, NM_013919, NM_178065, NM_028288, NM_011909, NM_007930, NM_013890, NM_026301, NM_023290, AK044184, NM_134136, NM_021522, NM_172473, NM_011678, NM_025785, NM_031388, NM_001167963, NM_024213, NM_010890, NM_176848, NM_019912, NM_025481, NM_028791, NM_011279, NM_…	705	485	12148	1.52772	1	0.913058	9.63662
GOTERM_BP_FAT	GO:0043632	modification-dependent macromolecule catabolic process	43	3.68782	0.00571273	NM_028049, AK047530, NM_025773, NM_010193, AK053599, NM_138604, NM_008602, NM_175300, NM_130879, NM_027994, NM_023605, NM_024207, NM_009503, NM_013919, NM_178065, NM_028288, NM_011909, NM_007930, NM_013890, NM_026301, NM_023290, AK044184, NM_134136, NM_021522, NM_172473, NM_011678, NM_025785, NM_031388, NM_001167963, NM_024213, NM_010890, NM_176848, NM_019912, NM_025481, NM_028791, NM_011279, NM_…	705	485	12148	1.52772	1	0.913058	9.63662
GOTERM_BP_FAT	GO:0002474	antigen processing and presentation of peptide antigen via MHC class I	5	0.428816	0.00701573	NM_010394, NM_008209, NM_001001892, NM_010391, NM_010398	705	14	12148	6.154	1	0.923677	11.7084
GOTERM_BP_FAT	GO:0009057	macromolecule catabolic process	52	4.45969	0.00754006	NM_025773, AK053599, NM_175300, NM_153177, NM_130879, NM_138669, NM_024207, NM_009503, NM_013919, NM_178065, NM_007930, NM_009892, NM_013890, NM_026301, NM_025349, NM_134136, NM_025785, NM_031388, NM_011917, NM_024213, NM_025481, NM_176848, NM_030680, NM_001029983, U72673, NM_133907, NM_029163, NM_146135, NM_028049, AK047530, NM_010193, NM_138604, NM_008602, NM_027994, NM_023605, NM_011909, NM_02…	705	623	12148	1.43824	1	0.911085	12.5293

## Sheet: Table S3
Supplementary Table S3. GO terms of TSA(+)-specific DEGs in cumulus cloned embryos (2,147 genes)
Category	Term		Count	%	PValue	Genes	List Total	Pop Hits	Pop Total	Fold Enrichment	Bonferroni	Benjamini	FDR
GOTERM_BP_FAT	GO:0007059	chromosome segregation	14	0.792303	0.0043549	NM_016692, NM_031384, NM_001012273, NM_011665, NM_009481, NM_012039, NM_010690, NM_025581, NM_025377, NM_007708, NM_134046, NM_025993, NM_053269, NM_009774	1141	62	12148	2.40412	0.999994	0.999994	7.48433
GOTERM_BP_FAT	GO:0000910	cytokinesis	8	0.452745	0.0084031	NM_007462, NM_016692, NM_019771, NM_013469, NM_001012273, NM_007708, NM_012025, NM_007829	1141	26	12148	3.27594	1	0.99999	13.9646
GOTERM_BP_FAT	GO:0051603	proteolysis involved in cellular protein catabolic process	65	3.67855	0.00906614	NM_011665, NM_027355, NM_009481, NM_138668, NM_080444, NM_001001160, NM_174875, NM_145578, NM_177239, AK015966, NM_008859, NM_172748, NM_001003918, NM_023224, NM_009172, NM_144788, NM_011670, NM_029657, AK084098, NM_133940, NM_015821, NM_001081661, NM_080428, NM_008853, NM_021402, NM_010931, NM_025483, NM_009456, NM_009011, NM_030197, NM_025958, NM_028149, NM_177561, NM_019883, NM_178283, NM_0266…	1141	509	12148	1.35961	1	0.999755	14.9842

## Sheet: TableS4
Supplementary Table S4. GO terms of TSA(-)-specific DEGs in Sertoli cloned embryos (1,573 genes)
Category	Term		Count	%	PValue	Genes	List Total	Pop Hits	Pop Total	Fold Enrichment	Bonferroni	Benjamini	FDR
GOTERM_BP_FAT	GO:0042592	homeostatic process	55	4.2471	0.00422077	NM_001033350, AK041838, NM_007614, NM_008861, NM_031163, NM_007668, AK012052, NM_001038592, NM_011721, NM_010169, NM_009352, NM_138942, M59764, NM_010422, NM_007390, NM_008914, NM_013612, NM_025811, NM_031158, NM_019740, NM_027959, AK040679, NM_010298, AK021284, NM_025530, NM_008367, NM_007554, AK048143, NM_030676, NM_008747, NM_011640, NM_178591, NM_021881, AK172528, NM_133360, NM_183248, NM_010…	841	562	12578	1.46367	0.999995	0.999995	7.29785
GOTERM_BP_FAT	GO:0001914	regulation of T cell mediated cytotoxicity	5	0.3861	0.00445983	NM_010390, NM_009735, AK041838, NM_001038845, NM_008914	841	11	12578	6.79818	0.999997	0.998351	7.69575
GOTERM_BP_FAT	GO:0006355	regulation of transcription, DNA-dependent	115	8.88031	0.00581122	NM_001045559, NM_001004190, NM_007674, NM_019700, NM_013674, U14333, NM_027347, NM_023750, NM_175606, NM_022328, NM_013612, NM_011548, NM_010453, NM_173868, NM_027007, NM_007554, NM_011803, AK048143, NM_027264, NM_030676, NM_012029, NM_008719, NM_011600, NM_183248, NM_011809, NM_011603, NM_011808, Z11886, NM_021455, NM_020262, NM_010848, NM_010440, NM_053123, M16449, NM_145547, NM_009331, NM_0117…	841	1361	12578	1.26373	1	0.996189	9.91498
GOTERM_BP_FAT	GO:0045646	regulation of erythrocyte differentiation	5	0.3861	0.0063398	NM_028534, NM_010697, M59764, NM_019740, NM_011808	841	12	12578	6.23167	1	0.989522	10.7692
GOTERM_BP_FAT	GO:0045893	positive regulation of transcription, DNA-dependent	42	3.24324	0.0063616	AK021284, NM_019869, NM_007554, NM_175303, NM_011803, AK048143, NM_030676, NM_007575, NM_011642, NM_011640, NM_019700, NM_011641, NM_153588, NM_007614, NM_013674, NM_008719, U14333, NM_010913, NM_009565, AK029371, NM_007500, NM_011808, Z11886, NM_021455, NM_053123, NM_139146, NM_011141, NM_009234, NM_011770, NM_008213, NM_194263, NM_010449, NM_008739, NM_011305, NM_013612, NM_027504, NM_026984, N…	841	411	12578	1.52835	1	0.974252	10.8043
GOTERM_BP_FAT	GO:0051254	positive regulation of RNA metabolic process	42	3.24324	0.0071947	AK021284, NM_019869, NM_007554, NM_175303, NM_011803, AK048143, NM_030676, NM_007575, NM_011642, NM_011640, NM_019700, NM_011641, NM_153588, NM_007614, NM_013674, NM_008719, U14333, NM_010913, NM_009565, AK029371, NM_007500, NM_011808, Z11886, NM_021455, NM_053123, NM_139146, NM_011141, NM_009234, NM_011770, NM_008213, NM_194263, NM_010449, NM_008739, NM_011305, NM_013612, NM_027504, NM_026984, N…	841	414	12578	1.51728	1	0.968264	12.1346
GOTERM_BP_FAT	GO:0010604	positive regulation of macromolecule metabolic process	58	4.47876	0.00787356	NM_008093, NM_175303, NM_007575, NM_019700, NM_153588, NM_007614, NM_013674, U14333, AK029371, NM_175340, NM_145857, NM_001033431, NM_007956, NM_139146, NM_030685, NM_008739, NM_011305, NM_011307, NM_013612, NM_027504, NM_019740, NM_026816, NM_001037737, AK029360, NM_011548, AK021284, NM_019869, NM_007840, NM_007554, AK048143, NM_011803, NM_030676, NM_011642, NM_011640, NM_011641, NM_008719, NM_0…	841	618	12578	1.40364	1	0.96074	13.2048
GOTERM_BP_FAT	GO:0006470	protein amino acid dephosphorylation	16	1.23552	0.00807507	NM_001007268, AJ428208, NM_207232, NM_011200, NM_008914, NM_026725, AF124044, NM_011218, NM_010090, NM_019637, NM_176919, NM_001159376, NM_008977, NM_134068, NM_001161362, AK173144	841	113	12578	2.11766	1	0.945287	13.5201
GOTERM_BP_FAT	GO:0051252	regulation of RNA metabolic process	115	8.88031	0.00945408	NM_001045559, NM_001004190, NM_007674, NM_019700, NM_013674, U14333, NM_027347, NM_023750, NM_175606, NM_022328, NM_013612, NM_011548, NM_010453, NM_173868, NM_027007, NM_007554, NM_011803, AK048143, NM_027264, NM_030676, NM_012029, NM_008719, NM_011600, NM_183248, NM_011809, NM_011603, NM_011808, Z11886, NM_021455, NM_020262, NM_010848, NM_010440, NM_053123, M16449, NM_145547, NM_009331, NM_0117…	841	1384	12578	1.24273	1	0.95149	15.649

## Sheet: TableS5
Supplementary Table S5. GO terms of TSA(+)-specific DEGs in Sertoli cloned embryos (1,159 genes)
Category	Term		Count	%	PValue	Genes	List Total	Pop Hits	Pop Total	Fold Enrichment	Bonferroni	Benjamini	FDR
GOTERM_BP_FAT	GO:0006796	phosphate metabolic process	61	6.34755	0.00561079	NM_007861, NM_019945, NM_023729, AK014638, NM_177589, L25761, NM_177407, NM_153587, NM_025979, NM_025822, AF345951, NM_130447, NM_177376, NM_020572, NM_009071, NM_013636, NM_029121, M21041, NM_028291, NM_010208, NM_172665, NM_001077190, NM_011200, NM_172498, NM_027892, AK012530, AK089626, NM_013649, AK154323, NM_172734, AK090384, NM_019786, NM_008960, NM_177710, NM_001113179, NM_011083, AK041698,…	651	835	12578	1.41148	0.999995	0.999995	9.30669
GOTERM_BP_FAT	GO:0006793	phosphorus metabolic process	61	6.34755	0.00561079	NM_007861, NM_019945, NM_023729, AK014638, NM_177589, L25761, NM_177407, NM_153587, NM_025979, NM_025822, AF345951, NM_130447, NM_177376, NM_020572, NM_009071, NM_013636, NM_029121, M21041, NM_028291, NM_010208, NM_172665, NM_001077190, NM_011200, NM_172498, NM_027892, AK012530, AK089626, NM_013649, AK154323, NM_172734, AK090384, NM_019786, NM_008960, NM_177710, NM_001113179, NM_011083, AK041698,…	651	835	12578	1.41148	0.999995	0.999995	9.30669
GOTERM_BP_FAT	GO:0006468	protein amino acid phosphorylation	47	4.89074	0.00756101	NM_001113179, NM_019945, NM_023729, AK014638, AK041698, AK017789, NM_177589, L25761, NM_177407, NM_007691, NM_153587, NM_025822, AK046760, NM_025979, NM_010747, NM_010142, NM_177376, NM_020572, NM_007549, NM_029653, NM_008795, NM_009071, NM_178900, NM_013931, NM_007908, NM_027569, NM_203345, M21041, NM_198703, NM_028291, NM_172665, NM_010208, NM_009758, NM_001077190, NM_172498, NM_181414, NM_1773…	651	617	12578	1.47178	1	0.99974	12.3457
GOTERM_BP_FAT	GO:0016310	phosphorylation	51	5.30697	0.00913762	NM_007861, NM_019945, AK014638, NM_023729, NM_177589, L25761, NM_177407, NM_153587, NM_025979, NM_025822, NM_177376, NM_020572, NM_009071, NM_029121, M21041, NM_010208, NM_172665, NM_028291, NM_001077190, NM_172498, AK089626, NM_013649, AK154323, NM_172734, NM_019786, NM_001113179, NM_011083, AK041698, AK017789, NM_007691, NM_031190, AK046760, NM_010747, NM_010142, NM_029653, NM_007549, NM_008795…	651	689	12578	1.43015	1	0.998713	14.7322

## Sheet: TableS6
Supplementary TableS6. List of zygotic activated genes upregulated in TSA(+) and associated with Regulation of transcription (GO:0045449) or Transcription (GO:0006350)
GeneSymbol	GenbankAccession	Chromosome Number	Fold Change (TSA+/TSA-)		Description
Bhlhe23	NM_080641	chr2	9.11386		basic helix-loop-helix family, member e23 (Bhlhe23), mRNA
Cdx4	NM_007674	chrX	7.82699		caudal type homeobox 4 (Cdx4), mRNA
Nkx3-1	NM_010921	chr14	3.74252		NK-3 transcription factor, locus 1 (Drosophila) (Nkx3-1), mRNA
Nr1h4	NM_009108	chr10	2.23145		nuclear receptor subfamily 1, group H, member 4 (Nr1h4), transcript variant 3, mRNA
Gata2	NM_008090	chr6	2.14957	*	GATA binding protein 2 (Gata2), mRNA
Ovol2	NM_026924	chr2	2.05824		ovo-like 2 (Drosophila) (Ovol2), transcript variant A, mRNA
Hand1	NM_008213	chr11	2.04508		heart and neural crest derivatives expressed transcript 1 (Hand1), mRNA
Maf	NM_001025577	chr8	1.99603	*	avian musculoaponeurotic fibrosarcoma (v-maf) AS42 oncogene homolog (Maf), mRNA
Spic	NM_011461	chr10	1.88299	*	Spi-C transcription factor (Spi-1/PU.1 related) (Spic), mRNA
Zfp30	NM_013705	chr7	1.79329		zinc finger protein 30 (Zfp30), mRNA
Dedd2	AK010701	chr7	1.67281		ES cells cDNA, RIKEN full-length enriched library, clone:2410050E11 product:similar to death effector domain-containing and DNA-binding protein 2, full insert sequence.
Zfp429	NM_001080941	chr13	1.64104		zinc finger protein 429 (Zfp429), mRNA
Ifng	NM_008337	chr10	1.61042	*	interferon gamma (Ifng), mRNA
Zfp800	NM_001081678	chr6	1.58839	*	zinc finger protein 800 (Zfp800), mRNA
Tle4	NM_011600	chr19	1.52567		transducin-like enhancer of split 4, homolog of Drosophila E(spl) (Tle4), mRNA
Sox21	NM_177753	chr14	1.5176	*	SRY-box containing gene 21 (Sox21), mRNA
Dlx2	NM_010054	chr2	1.50766		distal-less homeobox 2 (Dlx2), mRNA
Klf3	NM_008453	chr5	1.50362	*	Kruppel-like factor 3 (basic) (Klf3), mRNA
Lbx2	NM_010692	chr6	1.45494		ladybird homeobox homolog 2 (Drosophila) (Lbx2), mRNA
Zbtb48	NM_133879	chr4	1.38666		zinc finger and BTB domain containing 48 (Zbtb48), mRNA
Hic1	NM_010430	chr11	1.38516		hypermethylated in cancer 1 (Hic1), transcript variant 1, mRNA
Hipk1	AF077658	chr3	1.36321		homeodomain-interacting protein kinase 1 mRNA, complete cds.
Zfp414	NM_026712	chr17	1.3628	*	zinc finger protein 414 (Zfp414), transcript variant 1, mRNA
Rsl1	NM_001013769	chr13	1.35338	*	regulator of sex limited protein 1 (Rsl1), mRNA
Chd9	AK020244	chr8	1.35146		adult male colon cDNA, RIKEN full-length enriched library, clone:9030205D12 product:unclassifiable, full insert sequence.
Gfi1	NM_010278	chr5	1.32825		growth factor independent 1 (Gfi1), transcript variant 1, mRNA
Nfat5	NM_018823	chr8	1.32671	*	nuclear factor of activated T cells 5 (Nfat5), transcript variant b, mRNA
Rgmb	BC030405	chr17	1.28728		RGM domain family, member B, mRNA (cDNA clone IMAGE:5351870), partial cds.
Irf3	NM_016849	chr7	1.28551		interferon regulatory factor 3 (Irf3), transcript variant 1, mRNA
Sox18	NM_009236	chr2	1.25404		SRY-box containing gene 18 (Sox18), mRNA
Npas1	NM_008718	chr7	1.25357		neuronal PAS domain protein 1 (Npas1), mRNA
Zfp574	NM_175477	chr7	1.22405		zinc finger protein 574 (Zfp574), transcript variant 1, mRNA
Ppp1r8	NM_146154	chr4	1.21375	*	protein phosphatase 1, regulatory (inhibitor) subunit 8 (Ppp1r8), mRNA
Zfp27	NM_001037707	chr7	1.15041	*	zinc finger protein 27 (Zfp27), transcript variant 1, mRNA
Zfp809	NM_172763	chr9	1.13772	*	zinc finger protein 809 (Zfp809), transcript variant 1, mRNA
Tle1	U61362	chr4	1.11994		groucho-related gene 1 protein (Grg1) mRNA, complete cds.
Csrnp1	NM_153287	chr9	1.10593	*	cysteine-serine-rich nuclear protein 1 (Csrnp1), mRNA
Crebbp	S66385	chr16	1.09165		CREB-binding protein [mice, brain, mRNA Partial, 7326 nt].
Zfp592	NM_178707	chr7	1.08715	*	zinc finger protein 592 (Zfp592), mRNA
Pias3	NM_146135	chr3	1.08256		protein inhibitor of activated STAT 3 (Pias3), transcript variant 1, mRNA
Zmym2	NM_029498	chr14	1.07884	*	zinc finger, MYM-type 2 (Zmym2), mRNA
Zfp472	NM_153063	chr17	1.07391	*	zinc finger protein 472 (Zfp472), mRNA
Zfp2	NM_001044697	chr11	1.07153	*	zinc finger protein 2 (Zfp2), transcript variant 3, mRNA
*: Mean value of several probes.

## Sheet: Table S7
SupplementaryTable S7. Developmental efficiency of SCNT and ICSI embryos after introduction of synthesized mRNA
	mRNA	Conc. (mg/ml)	TSA	Stage of Introduction	Cultured	Cleaved (%)		4 to 8-Cells				Morulae/Blastocysts				Embryo Transfer (ET)	Implantation (%/ET)		Fetuses (%/ET)
								/ Cultured (%)		/ Cleaved (%)		/ Cultured (%)		/ Cleaved (%)
SCNT	Spi-C	100	-	MII	46	34	73.9	3	6.5	8.8		2	4.3	-	5.9
		10	-	MII	33	29	87.9	17	51.5	58.6		9	27.3	-	31
			-	PN	15	14	93.3	2	13.3	14.3		2	13.3	-	14.3
		1	-	MII	105	98	93.3	59	56.2	60.2		24/49	49	24/47	51.1	9	5	55.6	0	0
			-	PN	207	201	97.1	115	55.6	57.2		30/116	25.9	30/112	26.8	123	55	44.7	1	0.8
		0.1	-	MII	86	79	91.9	59	68.6	(75)bc		14/24	58.3	14/24	(58)a'b'c'	62	36	58.1	0	0
			-	PN	145	142	97.9	110	75.9	(78)ab		30/50	60	30/49	(61)a'b'	72	29	40.3	0	0
	GFP	10	-	PN	167	156	93.4	105	62.9	(67)bc		41/91	45	41/84	(49)b'c'	40	26	65	1	2.5
	-	-	+	-	385	351	91.2	300	77.9	(86)a		103/154	66.9	103/154	(67)a'	233	123	52.8	12	5.2
	-	-	-	-	504	472	93.7	313	62.1	(66)c		23/58	39.7	23/56	(41)c'
ICSI	Spi-C	10	-	MII	15	15	100	15	100	100		14	93.3	-	93.3
		10	-	PN	25	25	100	24	96	96		22	88	-	88
Values with different superscript letters in same column differ significantly (P <0.05 by Fisher’s exact test).

## Sheet: Table S8
Supplementary Table S8. GO terms of DEGs between TSA(-) and Spi-C NT in cumulus cloned embryos (7,827 genes)
Category	Term		Count	%	PValue	Genes	List Total	Pop Hits	Pop Total	Fold Enrichment	Bonferroni	Benjamini	FDR
GOTERM_BP_FAT	GO:0007049	cell cycle	254	4.74235	2.53113e-12	NM_001033298, NM_008059, NM_011666, NM_177733, NM_009847, NM_026489, NM_008569, NM_013917, NM_008575, NM_009584, NM_022724, NM_023371, NM_016756, NM_031384, NM_009009, NM_025884, NM_009458, NM_001129999, NM_028298, NM_018789, NM_019641, NM_024213, NM_008583, NM_001040435, NM_178597, NM_008487, NM_001113179, NM_173867, NM_009826, NM_025853, NM_012025, NM_021884, NM_178686, NM_029437, NM_008722, NM…	3621	601	12430	1.45078	1.14608e-08	1.14608e-08	4.76652e-09
GOTERM_BP_FAT	GO:0006397	mRNA processing	123	2.29649	9.1677e-10	AK088871, NM_026095, NM_025875, NM_027246, NM_026737, NM_138669, BC005670, NM_033398, NM_148930, NM_026309, NM_026025, NM_172807, NM_009033, AK006823, NM_009032, NM_146083, NM_021477, NM_030145, NM_178923, NM_011865, NM_028677, NM_028151, NM_001077363, NM_153552, NM_011499, AK013414, NM_133840, NM_031403, AK034897, NM_013687, NM_001033201, NM_198102, NM_011112, NM_175402, BC023749, NM_197982, NM_…	3621	261	12430	1.61773	4.15113e-06	2.07557e-06	1.72645e-06
GOTERM_BP_FAT	GO:0016071	mRNA metabolic process	135	2.52054	5.41354e-09	AK088871, NM_026095, NM_025875, NM_026737, NM_027246, NM_138669, BC005670, NM_033398, NM_148930, NM_008388, NM_026309, NM_026025, NM_172807, NM_009033, AK006823, NM_009032, NM_146083, NM_021477, NM_030145, NM_011865, NM_178923, NM_028677, NM_028151, NM_001077363, NM_153552, NM_011499, AK013414, NM_133840, NM_031403, AK034897, NM_013687, NM_001033201, NM_198102, NM_011112, NM_175402, BC023749, NM_…	3621	300	12430	1.54474	2.45122e-05	8.1708e-06	1.01947e-05
GOTERM_BP_FAT	GO:0008380	RNA splicing	97	1.81105	1.07496e-08	AK088871, NM_026095, NM_025875, NM_027246, NM_026737, NM_138669, NM_033398, BC005670, NM_148930, NM_026309, NM_026025, NM_172807, NM_009033, NM_009032, NM_146083, NM_021477, NM_030145, NM_028677, NM_028151, NM_001077363, NM_153552, NM_011499, AK013414, NM_133840, NM_031403, NM_013687, NM_001033201, NM_198102, NM_175402, NM_197982, NM_015782, NM_025854, NM_007840, NM_133834, NM_016784, NM_153053, …	3621	200	12430	1.66489	4.8673e-05	1.21685e-05	2.02435e-05
GOTERM_BP_FAT	GO:0006396	RNA processing	180	3.36072	3.31338e-08	AK088871, NM_028020, NM_026095, AK083675, NM_021308, NM_025875, NM_026737, NM_027246, NM_138669, BC005670, NM_033398, NM_148930, NM_026025, NM_026309, NM_172807, NM_175552, NM_009033, AK006823, NM_009032, NM_010067, NM_025546, NM_001033490, NM_146083, NM_145540, NM_178112, BC057314, NM_021477, NM_030145, NM_011865, NM_178923, NM_028677, NM_028151, NM_001077363, NM_153552, NM_011499, NM_148948, AK…	3621	435	12430	1.42045	0.000150019	3.00055e-05	6.23973e-05
GOTERM_BP_FAT	GO:0000278	mitotic cell cycle	111	2.07244	4.05554e-08	NM_026410, AK031083, NM_033270, NM_011666, NM_009847, AK008199, NM_026489, NM_009792, NM_133955, NM_013726, NM_008569, NM_013917, NM_030241, NM_178113, NM_009584, NM_025928, NM_016756, NM_145503, NM_011496, AK032890, NM_001012273, NM_025884, NM_009009, NM_021505, NM_018789, NM_024213, NM_019641, NM_007658, NM_026011, NM_009029, NM_178597, NM_008487, NM_009028, NM_017464, NM_001113179, NM_173867, …	3621	242	12430	1.57453	0.000183618	3.06054e-05	7.63736e-05
GOTERM_BP_FAT	GO:0045449	regulation of transcription	714	13.3308	4.72663e-08	AK038396, NM_177733, NM_001081090, NM_026737, NM_033398, NM_016660, NM_001039522, NM_011439, U14333, NM_008575, NM_007715, NM_007441, AB029397, NM_007442, NM_144901, NM_010166, NM_001081092, NM_019797, NM_019507, NM_011536, NM_016756, NM_013595, NM_021788, NM_153552, NM_025885, NM_010495, NM_010496, NM_027444, NM_028298, NM_173719, NM_145484, NM_011448, NM_011544, X56459, NM_011546, NM_001111311,…	3621	2095	12430	1.16992	0.000213999	3.05741e-05	8.90114e-05
GOTERM_BP_FAT	GO:0022402	cell cycle process	162	3.02465	6.96216e-08	NM_026410, NM_199007, NM_001033298, NM_033270, AK031083, NM_021308, NM_009847, AK008199, NM_026489, NM_013726, NM_009792, NM_133955, NM_008569, NM_013917, NM_008575, NM_030241, NM_178113, NM_009584, NM_025928, NM_022724, NM_016756, NM_172560, NM_145503, NM_011496, AK032890, NM_031384, NM_001012273, NM_009009, NM_025884, NM_021505, NM_009458, NM_028298, NM_018789, NM_019641, NM_024213, NM_026011, …	3621	387	12430	1.43697	0.000315197	3.9405e-05	0.000131111
GOTERM_BP_FAT	GO:0006350	transcription	589	10.997	7.36913e-08	AK038396, NM_001081090, NM_177733, NM_026737, NM_016660, NM_033398, NM_001039521, NM_001039522, NM_011439, U14333, NM_007715, NM_007441, NM_007442, NM_010166, NM_001081092, NM_019797, NM_019507, NM_011536, NM_013595, NM_021788, NM_153552, NM_025885, NM_027444, NM_173719, NM_145484, NM_007447, NM_011448, NM_001081423, X56459, NM_011544, NM_011546, NM_001111311, NM_011541, NM_011440, NM_027435, NM_…	3621	1699	12430	1.19005	0.000333618	3.70742e-05	0.000138775
GOTERM_BP_FAT	GO:0051301	cell division	123	2.29649	1.12347e-07	NM_026410, NM_199007, AK031083, NM_009847, AK008199, NM_008569, NM_007668, NM_013917, NM_030241, NM_178113, NM_025928, NM_016756, NM_172560, NM_145503, NM_011496, NM_021409, AK032890, NM_021500, NM_001012273, NM_025884, NM_009009, NM_021505, NM_024213, NM_026011, NM_007658, NM_009029, NM_008487, NM_009028, U53586, NM_017464, NM_173867, NM_001113179, NM_025853, NM_183046, NM_001039088, NM_012025, …	3621	279	12430	1.51336	0.000508576	5.08693e-05	0.00021157
GOTERM_BP_FAT	GO:0044265	cellular macromolecule catabolic process	229	4.27558	4.19869e-07	NM_027838, NM_011666, NM_009847, NM_025875, NM_138668, NM_138669, NM_023230, NM_011668, NM_024207, NM_008569, NM_172748, AB025011, AK005979, NM_146207, NM_001038627, NM_015798, NM_013911, NM_015796, NM_027445, NM_011434, AK036684, NM_001033156, NM_007870, Z19521, NM_009210, NM_009459, NM_009458, NM_138657, NM_024213, NM_009456, NM_025481, NM_173719, NM_013923, NM_019639, AF172334, NM_177614, NM_0…	3621	594	12430	1.3234	0.00189936	0.000172819	0.000790691
GOTERM_BP_FAT	GO:0022403	cell cycle phase	136	2.53921	7.13405e-07	NM_026410, NM_199007, NM_033270, AK031083, NM_021308, NM_009847, AK008199, NM_026489, NM_009792, NM_133955, NM_013726, NM_008569, NM_013917, NM_030241, NM_178113, NM_009584, NM_025928, NM_022724, NM_016756, NM_145503, NM_011496, AK032890, NM_001012273, NM_031384, NM_025884, NM_009009, NM_021505, NM_028298, NM_009458, NM_018789, NM_019641, NM_024213, NM_026011, NM_007658, NM_001040435, NM_009029, …	3621	324	12430	1.44091	0.00322509	0.000269156	0.00134347
GOTERM_BP_FAT	GO:0048285	organelle fission	90	1.68036	8.24763e-07	NM_026410, AK031083, NM_009847, AK008199, NM_026489, NM_027411, NM_008569, NM_145606, NM_013917, NM_025642, NM_030241, NM_201370, AK049968, NM_178113, NM_025928, NM_013538, NM_016756, NM_145503, NM_028112, NM_011496, BC024096, NM_023317, AK032890, NM_175646, NM_001012273, NM_025884, NM_009009, NM_021505, NM_146235, NM_024213, NM_178604, NM_024258, NM_028390, NM_026011, NM_007658, NM_025377, NM_00…	3621	196	12430	1.57626	0.00372756	0.00028723	0.00155317
GOTERM_BP_FAT	GO:0000280	nuclear division	87	1.62435	1.12875e-06	NM_026410, AK031083, NM_009847, AK008199, NM_026489, NM_027411, NM_008569, NM_145606, NM_013917, NM_025642, NM_030241, NM_201370, AK049968, NM_178113, NM_025928, NM_013538, NM_016756, NM_145503, NM_028112, NM_011496, NM_023317, AK032890, NM_175646, NM_001012273, NM_025884, NM_009009, NM_021505, NM_146235, NM_024213, NM_178604, NM_024258, NM_028390, NM_026011, NM_007658, NM_025377, NM_007630, NM_0…	3621	189	12430	1.58016	0.00509795	0.000365004	0.00212563
GOTERM_BP_FAT	GO:0007067	mitosis	87	1.62435	1.12875e-06	NM_026410, AK031083, NM_009847, AK008199, NM_026489, NM_027411, NM_008569, NM_145606, NM_013917, NM_025642, NM_030241, NM_201370, AK049968, NM_178113, NM_025928, NM_013538, NM_016756, NM_145503, NM_028112, NM_011496, NM_023317, AK032890, NM_175646, NM_001012273, NM_025884, NM_009009, NM_021505, NM_146235, NM_024213, NM_178604, NM_024258, NM_028390, NM_026011, NM_007658, NM_025377, NM_007630, NM_0…	3621	189	12430	1.58016	0.00509795	0.000365004	0.00212563
GOTERM_BP_FAT	GO:0000087	M phase of mitotic cell cycle	88	1.64302	1.59077e-06	NM_026410, AK031083, NM_009847, AK008199, NM_026489, NM_027411, NM_008569, NM_145606, NM_013917, NM_025642, NM_030241, NM_201370, AK049968, NM_178113, NM_025928, NM_013538, NM_016756, NM_145503, NM_028112, NM_011496, NM_023317, AK032890, NM_175646, NM_001012273, NM_025884, NM_009009, NM_021505, NM_146235, NM_024213, NM_178604, NM_024258, NM_028390, NM_026011, NM_007658, NM_025377, NM_007630, NM_0…	3621	193	12430	1.56519	0.00717715	0.000480087	0.00299569
GOTERM_BP_FAT	GO:0051276	chromosome organization	156	2.91262	2.27758e-06	NM_026410, AK038502, NM_199007, NM_175009, NM_001017426, NM_033398, NM_009442, NM_199196, NM_009031, NM_008672, NM_033596, NM_013917, NM_145705, NM_030241, NM_009582, NM_178113, NM_010166, NM_011721, NM_001038695, NM_022724, NM_009637, NM_030147, NM_145997, NM_013595, NM_016750, NM_145993, NM_138755, NM_031384, NM_009211, NM_009210, NM_172663, NM_009458, NM_001077696, BC043039, NM_181279, NM_0266…	3621	388	12430	1.38018	0.0102599	0.000644348	0.00428903
GOTERM_BP_FAT	GO:0044257	cellular protein catabolic process	201	3.7528	2.51204e-06	NM_027838, NM_011666, NM_009847, NM_138668, NM_023230, NM_011668, NM_024207, NM_008569, NM_172748, AB025011, AK005979, NM_146207, NM_001038627, NM_015798, NM_013911, NM_015796, NM_027445, AK036684, NM_001033156, NM_009210, NM_009459, NM_009458, NM_138657, NM_024213, NM_009456, NM_025481, NM_173719, NM_013923, NM_019639, AF172334, NM_177614, NM_023906, NM_011187, NM_010193, NM_019929, NM_029585, A…	3621	522	12430	1.32181	0.0113101	0.000668867	0.00473055
GOTERM_BP_FAT	GO:0051603	proteolysis involved in cellular protein catabolic process	199	3.71546	3.91808e-06	NM_027838, NM_011666, NM_009847, NM_138668, NM_023230, NM_011668, NM_024207, NM_008569, NM_172748, AB025011, AK005979, NM_146207, NM_001038627, NM_015798, NM_013911, NM_015796, NM_027445, AK036684, NM_001033156, NM_009210, NM_009459, NM_009458, NM_138657, NM_024213, NM_009456, NM_025481, NM_173719, NM_013923, NM_019639, AF172334, NM_177614, NM_023906, NM_011187, NM_010193, NM_019929, NM_029585, A…	3621	519	12430	1.31622	0.0175846	0.00098513	0.00737823
GOTERM_BP_FAT	GO:0006325	chromatin organization	125	2.33383	3.97054e-06	AK038502, NM_175009, NM_001017426, NM_033398, NM_009442, NM_199196, NM_009031, NM_008672, NM_033596, NM_009582, NM_030241, NM_010166, NM_001038695, NM_022724, NM_009637, NM_030147, NM_013595, NM_145997, NM_016750, NM_145993, NM_138755, NM_009211, NM_009210, NM_172663, NM_009458, NM_001077696, BC043039, NM_181279, NM_026666, NM_008583, NM_029216, NM_013926, NM_009029, NM_010470, BC028536, NM_19929…	3621	301	12430	1.42556	0.017818	0.000945797	0.00747702
GOTERM_BP_FAT	GO:0009057	macromolecule catabolic process	237	4.42494	4.45954e-06	NM_027838, NM_011666, NM_009847, NM_025875, NM_138668, NM_138669, NM_023230, NM_011668, NM_024207, NM_008569, NM_172748, AB025011, AK005979, NM_146207, NM_001038627, NM_015798, NM_013911, NM_015796, NM_027445, NM_011434, AK036684, NM_001033156, NM_007870, Z19521, NM_009210, NM_009459, NM_009458, NM_138657, NM_024213, NM_009456, NM_025481, NM_173719, NM_013923, NM_019639, AF172334, NM_177614, NM_0…	3621	635	12430	1.2812	0.0199903	0.00100913	0.00839783
GOTERM_BP_FAT	GO:0000279	M phase	117	2.18447	5.87757e-06	NM_026410, NM_199007, NM_021308, AK031083, NM_009847, AK008199, NM_026489, NM_008569, NM_013917, NM_030241, NM_178113, NM_025928, NM_022724, NM_016756, NM_145503, NM_011496, AK032890, NM_001012273, NM_031384, NM_025884, NM_009009, NM_021505, NM_009458, NM_024213, NM_019641, NM_026011, NM_007658, NM_001040435, NM_008487, NM_009028, NM_027910, NM_017464, NM_001113179, NM_173867, NM_025853, NM_18304…	3621	280	12430	1.4344	0.0262627	0.00126652	0.011068
GOTERM_BP_FAT	GO:0043632	modification-dependent macromolecule catabolic process	189	3.52875	8.19512e-06	NM_027838, NM_011666, NM_009847, NM_138668, NM_023230, NM_011668, NM_024207, NM_008569, NM_172748, AB025011, AK005979, NM_001038627, NM_146207, NM_015798, NM_013911, NM_015796, NM_027445, AK036684, NM_001033156, NM_009210, NM_009459, NM_009458, NM_138657, NM_024213, NM_009456, NM_025481, NM_173719, NM_013923, NM_019639, AF172334, NM_177614, NM_023906, NM_010193, NM_019929, NM_029585, AK083698, NM…	3621	494	12430	1.31334	0.0364276	0.00168529	0.0154319
GOTERM_BP_FAT	GO:0019941	modification-dependent protein catabolic process	189	3.52875	8.19512e-06	NM_027838, NM_011666, NM_009847, NM_138668, NM_023230, NM_011668, NM_024207, NM_008569, NM_172748, AB025011, AK005979, NM_001038627, NM_146207, NM_015798, NM_013911, NM_015796, NM_027445, AK036684, NM_001033156, NM_009210, NM_009459, NM_009458, NM_138657, NM_024213, NM_009456, NM_025481, NM_173719, NM_013923, NM_019639, AF172334, NM_177614, NM_023906, NM_010193, NM_019929, NM_029585, AK083698, NM…	3621	494	12430	1.31334	0.0364276	0.00168529	0.0154319
GOTERM_BP_FAT	GO:0030163	protein catabolic process	204	3.80881	9.09556e-06	NM_027838, NM_011666, NM_009847, NM_138668, NM_023230, NM_011668, NM_024207, NM_008569, NM_172748, AB025011, AK005979, NM_146207, NM_001038627, NM_015798, NM_013911, NM_015796, NM_027445, AK036684, NM_001033156, NM_009210, NM_009459, NM_009458, NM_138657, NM_024213, NM_009456, NM_025481, NM_173719, NM_013923, NM_019639, AF172334, NM_177614, NM_023906, NM_011187, NM_010193, NM_019929, NM_029585, A…	3621	540	12430	1.29682	0.0403483	0.00178905	0.0171273
GOTERM_BP_FAT	GO:0016568	chromatin modification	96	1.79238	8.19742e-05	AK038502, NM_175009, NM_001017426, NM_033398, NM_009442, NM_199196, NM_009031, NM_009582, NM_030241, NM_010166, NM_001038695, NM_022724, NM_009637, NM_030147, NM_145997, NM_013595, NM_145993, NM_138755, NM_009211, NM_009210, NM_172663, NM_009458, NM_001077696, BC043039, NM_181279, NM_026666, NM_008583, NM_013926, NM_009029, NM_199299, NM_001081008, NM_172280, NM_011250, NM_198023, NM_201637, NM_0…	3621	233	12430	1.41435	0.31009	0.0153474	0.15426
GOTERM_BP_FAT	GO:0010608	posttranscriptional regulation of gene expression	65	1.21359	0.00010177	NM_177586, NM_007386, NM_001039169, NM_021308, AK088165, NM_025875, NM_138669, NM_023065, NM_023060, NM_201256, NM_010124, NM_009273, NM_025829, NM_153403, NM_133819, NM_027925, NM_010021, NM_009686, NM_007917, AK020887, NM_026420, NM_007493, NM_148948, NM_133840, NM_001159517, NM_026554, NM_031405, NM_030723, NM_011756, NM_175113, NM_011610, NM_012058, NM_007755, NM_030680, NM_007447, NM_0010332…	3621	146	12430	1.52828	0.369245	0.0182646	0.191478
GOTERM_BP_FAT	GO:0046907	intracellular transport	160	2.9873	0.000110586	AK012293, NM_016760, BC053524, NM_172656, NM_010119, NM_019419, NM_019650, NM_024207, NM_007668, NM_010864, NM_026677, NM_009273, NM_010481, AK004449, NM_001012625, NM_028870, NM_007523, NM_019996, NM_021789, BC062927, NM_019502, NM_008379, NM_013718, NM_021502, AK044798, NM_012058, NM_015827, NM_007457, AK039453, NM_026665, NM_001033201, AK159507, NM_023409, NM_009028, NM_019787, NM_025917, AF17…	3621	425	12430	1.29233	0.393931	0.0190758	0.20805
GOTERM_BP_FAT	GO:0032774	RNA biosynthetic process	57	1.06423	0.000133596	NM_008092, U63712, NM_080446, NM_008723, NM_009442, NM_001039521, NM_025444, NM_011869, NM_010723, NM_026836, AK031247, NM_133658, NM_001164168, NM_001081092, NM_013633, NM_030112, NM_007447, NM_025579, NM_001001176, NM_001015889, AK054275, NM_027248, NM_011541, NM_133801, NM_027101, NM_026816, NM_031391, NM_028193, NM_021448, NM_001081008, NM_008921, NM_021366, NM_008922, NM_178142, NM_016868, A…	3621	125	12430	1.56534	0.453905	0.0221569	0.251287
GOTERM_BP_FAT	GO:0051656	establishment of organelle localization	21	0.392084	0.000288399	NM_015748, NM_028112, NM_026410, NM_175260, NM_001033285, NM_019661, NM_001012273, NM_207682, NM_026775, NM_022410, NM_001039088, NM_001079686, NM_008722, NM_027411, NM_023635, NM_010864, NM_009861, AK154323, NM_026810, NM_019445, NM_133787, NM_015770	3621	34	12430	2.12023	0.729114	0.0455737	0.541715
GOTERM_BP_FAT	GO:0051640	organelle localization	29	0.541449	0.000365854	NM_026410, NM_207682, NM_022410, NM_001039088, NM_026775, NM_178686, NM_008882, NM_001081219, NM_008245, NM_008722, AK037872, NM_027411, NM_177089, NM_010864, NM_019445, AK087687, NM_133787, NM_027777, NM_028112, NM_015748, NM_175260, NM_001033285, NM_019661, NM_001012273, NM_001079686, NM_023635, NM_009861, AK154323, NM_026810, NM_001040435, NM_015770	3621	54	12430	1.84352	0.809269	0.0555327	0.686731
GOTERM_BP_FAT	GO:0051252	regulation of RNA metabolic process	457	8.53249	0.000370572	AK088871, NM_177733, NM_026737, NM_016660, NM_148930, NM_008575, NM_007715, U14333, NM_007441, AB029397, NM_007442, NM_144901, NM_001081092, NM_019507, NM_011536, NM_013595, NM_021788, NM_025885, NM_010495, NM_010496, NM_028298, NM_145484, NM_173719, NM_011448, X56459, NM_011544, NM_011546, NM_001033536, NM_008583, NM_011541, NM_011440, NM_011547, NM_011549, NM_001033530, AK079341, NM_027022, NM_…	3621	1378	12430	1.13844	0.813301	0.054406	0.695556
GOTERM_BP_FAT	GO:0006351	transcription, DNA-dependent	54	1.00822	0.000395384	NM_008092, U63712, NM_008723, NM_009442, NM_001039521, NM_025444, NM_011869, NM_010723, NM_026836, AK031247, NM_133658, NM_001164168, NM_001081092, NM_013633, NM_030112, NM_007447, NM_025579, NM_001001176, NM_001015889, AK054275, NM_027248, NM_011541, NM_133801, NM_027101, NM_026816, NM_028193, NM_031391, NM_021448, NM_001081008, NM_021366, NM_178142, NM_016868, AK155007, NM_008602, NM_175770, NM…	3621	121	12430	1.53197	0.833149	0.0561264	0.741965
GOTERM_BP_FAT	GO:0006417	regulation of translation	45	0.840179	0.000632212	NM_177586, NM_007386, NM_001039169, NM_021308, NM_198022, AK088165, NM_025875, AF193344, NM_138669, NM_023060, NM_027162, NM_201256, NM_008654, NM_022655, NM_010124, NM_007467, NM_178421, NM_009273, NM_025829, NM_013507, NM_013932, NM_153403, NM_027925, NM_133819, NM_010021, NM_009319, NM_025364, AK020887, NM_007917, NM_026420, NM_016875, AK086946, NM_001159517, NM_026554, NM_030723, NM_175113, N…	3621	98	12430	1.57626	0.942935	0.0855992	1.18389
GOTERM_BP_FAT	GO:0006355	regulation of transcription, DNA-dependent	447	8.34578	0.000678264	NM_177733, NM_026737, NM_016660, NM_008575, NM_007715, U14333, NM_007441, AB029397, NM_007442, NM_144901, NM_001081092, NM_019507, NM_011536, NM_013595, NM_021788, NM_025885, NM_010495, NM_010496, NM_028298, NM_145484, NM_173719, NM_011448, X56459, NM_011544, NM_011546, NM_001033536, NM_008583, NM_011541, NM_011440, NM_011547, NM_011549, NM_001033530, AK079341, NM_027022, NM_173868, NM_026079, NM…	3621	1355	12430	1.13243	0.953682	0.0888954	1.26961
GOTERM_BP_FAT	GO:0045184	establishment of protein localization	227	4.23824	0.000854114	AK012293, NM_016760, AK037118, NM_028965, NM_019650, NM_024207, NM_148932, NM_027840, NM_001012625, NM_009004, NM_028870, NM_025887, NM_019502, NM_177411, NM_031874, NM_028976, NM_012058, NM_173028, NM_007457, AK159507, NM_019787, NM_019781, NM_016858, BC051479, NM_007459, NM_021884, NM_008884, NM_138646, NM_177322, NM_011886, BC028546, NM_021274, NM_016777, NM_133787, NM_025365, NM_026343, NM_15…	3621	651	12430	1.19698	0.979122	0.10756	1.59627
GOTERM_BP_FAT	GO:0008104	protein localization	257	4.79836	0.000927558	NM_016760, AK012293, NM_007862, AK037118, NM_019650, NM_028965, NM_024207, NM_148932, NM_027840, NM_001012625, NM_028870, NM_009004, NM_025887, NM_019502, NM_177411, NM_031874, NM_028976, NM_001035533, NM_012058, NM_173028, NM_007457, NM_010077, NM_001040435, AK159507, NM_001042542, NM_019787, NM_019781, NM_016858, BC051479, NM_177614, NM_007459, NM_021884, NM_008722, NM_008884, NM_138646, NM_177…	3621	747	12430	1.18101	0.985033	0.113128	1.7324
GOTERM_BP_FAT	GO:0015031	protein transport	225	4.2009	0.000961976	AK012293, NM_016760, AK037118, NM_028965, NM_019650, NM_024207, NM_148932, NM_027840, NM_001012625, NM_009004, NM_028870, NM_025887, NM_019502, NM_177411, NM_031874, NM_028976, NM_012058, NM_173028, NM_007457, AK159507, NM_019787, NM_019781, NM_016858, BC051479, NM_007459, NM_021884, NM_008884, NM_138646, NM_177322, NM_011886, BC028546, NM_021274, NM_016777, NM_133787, NM_025365, NM_026343, NM_15…	3621	646	12430	1.19562	0.987195	0.114013	1.79613
GOTERM_BP_FAT	GO:0070647	protein modification by small protein conjugation or removal	45	0.840179	0.00105837	NM_177614, NM_008602, NM_019929, NM_011666, NM_010418, NM_027994, NM_145578, NM_011668, NM_177239, NM_009460, NM_199196, NM_173443, NM_177327, NM_019715, NM_001038627, NM_001164168, NM_173010, NM_026454, NM_011247, NM_009174, NM_144788, BC025043, NM_009173, NM_199302, NM_001024622, NM_026746, NM_009459, NM_027088, NM_133247, NM_138657, NM_011279, NM_172717, NM_024258, NM_011277, NM_013926, NM_029…	3621	100	12430	1.54474	0.991728	0.121544	1.97441
GOTERM_BP_FAT	GO:0010605	negative regulation of macromolecule metabolic process	177	3.30471	0.00114266	NM_008381, AK038502, NM_011660, NM_021308, NM_001017426, NM_008668, NM_009442, NM_022433, NM_199196, NM_021303, NM_009031, NM_007668, NM_201256, NM_001081282, NM_008575, NM_012051, AB029397, NM_175554, NM_009273, NM_172941, NM_021788, NM_013595, NM_007523, NM_026420, NM_011499, NM_138755, NM_010495, NM_023755, NM_010496, NM_148948, NM_133840, NM_009458, NM_008916, NM_001077696, NM_031405, NM_0116…	3621	497	12430	1.22253	0.994355	0.127362	2.13006
GOTERM_BP_FAT	GO:0001701	in utero embryonic development	99	1.84839	0.00162934	AK088871, M10466, NM_001039521, U14333, NM_001113358, NM_011495, NM_013595, NM_010206, NM_025884, NM_008916, NM_009458, NM_019640, NM_181072, NM_008065, U72673, NM_001037905, NM_011217, X59251, NM_011549, NM_010941, NM_201637, AK044339, NM_133832, NM_011386, AK045082, NM_026924, NM_016965, NM_011417, NM_011418, AF027185, BC052920, NM_016777, NM_019448, NM_011378, NM_018877, NM_026480, NM_010755, …	3621	260	12430	1.30709	0.999379	0.172482	3.02419
GOTERM_BP_FAT	GO:0007010	cytoskeleton organization	119	2.22181	0.00167825	NM_007862, AK038396, AK083248, NM_001033298, NM_009797, NM_172656, NM_133955, NM_007925, NM_001114088, NM_028778, NM_001037761, NM_008470, NM_177678, NM_007858, NM_008476, NM_009007, NM_011434, NM_172560, BC062927, NM_001033285, NM_021500, NM_001012273, NM_009458, NM_001035533, NM_019641, NM_007447, NM_010937, NM_016958, NM_001040435, NM_010663, NM_172261, NM_008487, AK041423, NM_001081151, NM_01…	3621	321	12430	1.27258	0.999502	0.173155	3.11363
GOTERM_BP_FAT	GO:0043933	macromolecular complex subunit organization	127	2.37117	0.00177809	AK088871, BC053524, BC005670, NM_009442, NM_148930, NM_001039521, NM_007668, NM_008672, NM_033596, NM_007858, NM_001081092, NM_021409, BC062927, NM_016750, NM_011653, NM_148948, AK013414, NM_026729, NM_133840, NM_008379, NM_019641, NM_007447, NM_144874, M19413, NM_026665, NM_001015889, NM_182696, NM_146091, NM_146194, NM_028006, NM_010470, NM_031391, NM_023858, X17373, BC028536, NM_001081008, AK0…	3621	346	12430	1.26	0.999684	0.178436	3.29592
GOTERM_BP_FAT	GO:0051726	regulation of cell cycle	82	1.53099	0.00188836	NM_007862, AK083248, AK038396, NM_008628, NM_011666, NM_010439, NM_177733, NM_013726, NM_030693, NM_010828, NM_007668, NM_145606, NM_031165, NM_134092, AF058798, NM_175554, NM_145540, AK051960, NM_175244, NM_010021, NM_009686, NM_011495, NM_007523, NM_010205, NM_001012273, NM_138757, NM_007499, NM_028298, NM_009458, AF000427, NM_018789, NM_027257, NM_011202, NM_145527, NM_010937, NM_181279, NM_00…	3621	210	12430	1.34041	0.999808	0.184355	3.49691
GOTERM_BP_FAT	GO:0006323	DNA packaging	40	0.746826	0.00217	NM_026410, NM_011842, NM_175658, NM_030203, NM_206882, NM_175654, NM_175655, NM_175652, NM_030609, AK048650, NM_011623, NM_145606, NM_008672, NM_033596, AK042374, NM_026003, NM_011417, NM_019774, NM_178113, NM_023190, NM_009292, NM_178183, NM_178182, NM_029836, NM_016750, NM_009211, NM_007681, NM_008564, NM_178200, NM_175661, NM_175662, NM_175663, NM_008211, NM_178204, NM_175665, NM_008210, NM_01…	3621	89	12430	1.54281	0.999947	0.204476	4.00842
GOTERM_BP_FAT	GO:0032446	protein modification by small protein conjugation	36	0.672143	0.00220011	NM_177614, NM_008602, NM_019929, NM_011666, NM_010418, NM_027994, NM_145578, NM_011668, NM_199196, NM_009460, NM_173443, NM_177327, NM_019715, NM_001038627, NM_001164168, NM_173010, NM_026454, NM_011247, NM_009174, NM_144788, BC025043, NM_009173, NM_199302, NM_001024622, NM_026746, NM_009459, NM_138657, NM_011279, NM_172717, NM_011277, NM_013926, NM_144873, NM_080560, NM_009066, NM_022022, NM_026…	3621	78	12430	1.58435	0.999953	0.202809	4.06296
GOTERM_BP_FAT	GO:0006366	transcription from RNA polymerase II promoter	34	0.634802	0.00250438	NM_008092, NM_021366, NM_178142, NM_016868, AK155007, NM_009090, NM_175770, NM_025444, NM_011869, NM_027259, NM_010723, NM_153798, NM_026836, NM_133658, NM_001081092, NM_016920, NM_011603, NM_010364, NM_013633, NM_139051, NM_025315, NM_013736, NM_009089, NM_134027, AK054275, NM_025554, NM_133801, NM_027101, NM_010011, NM_026816, NM_019825, NM_031391, NM_021448, NM_001039519, NM_145632	3621	73	12430	1.59882	0.999988	0.222998	4.61239
GOTERM_BP_FAT	GO:0034621	cellular macromolecular complex subunit organization	87	1.62435	0.00256097	AK088871, NM_007965, U63712, BC053524, NM_080285, NM_175658, NM_030203, NM_175654, NM_175655, NM_175652, NM_007578, BC005670, AK037872, NM_030609, NM_009442, NM_148930, NM_007668, NM_018749, NM_008672, NM_033596, AK031247, NM_026552, NM_007858, NM_029836, NM_145427, NM_028112, BC062927, NM_026769, NM_016750, NM_011653, NM_148948, AK013414, NM_026729, NM_133840, NM_008379, NM_019641, NM_007447, NM…	3621	227	12430	1.31564	0.999991	0.223075	4.71423
GOTERM_BP_FAT	GO:0007059	chromosome segregation	30	0.560119	0.00426434	BC037635, NM_026410, NM_199007, NM_025853, NM_001039088, Y08485, NM_027411, NM_011623, AK048650, NM_145606, NM_013917, NM_019774, NM_173762, NM_019445, NM_178113, NM_009292, NM_025993, NM_025928, NM_023294, NM_028112, NM_031384, NM_001012273, NM_009009, NM_016795, NM_019499, NM_026011, NM_025377, NM_026810, NM_026823, AK049588, BC100378	3621	64	12430	1.6091	1	0.337481	7.73242
GOTERM_BP_FAT	GO:0006338	chromatin remodeling	19	0.354742	0.00449826	BC023856, NM_010440, NM_011842, NM_201637, NM_019673, NM_007690, NM_181345, NM_054054, NM_176850, NM_009442, NM_009407, NM_009031, NM_026574, NM_009884, NM_011418, NM_008583, NM_016777, NM_009762, BC100378, NM_022724	3621	35	12430	1.86349	1	0.346422	8.13977
GOTERM_BP_FAT	GO:0006333	chromatin assembly or disassembly	42	0.784167	0.00471379	NM_175658, NM_030203, NM_175654, NM_175655, NM_175652, NM_030609, NM_008672, NM_033596, NM_022724, NM_029836, NM_016750, NM_009211, NM_009407, NM_009884, NM_010832, NM_013926, NM_029216, NM_009881, NM_010470, BC028536, NM_013549, NM_201637, NM_206882, NM_007690, NM_173368, NM_011417, NM_026003, NM_178183, NM_178182, BC023856, NM_023773, NM_144811, NM_007681, NM_145979, NM_008564, NM_175661, NM_17…	3621	98	12430	1.47118	1	0.353785	8.51357
GOTERM_BP_FAT	GO:0006457	protein folding	51	0.952203	0.00475452	NM_032008, AK008199, NM_198621, NM_019464, NM_152800, NM_172807, NM_031165, NM_028500, NM_021296, NM_025489, NM_010481, NM_008303, NM_177677, NM_010385, NM_001045528, NM_023371, NM_011020, NM_028677, NM_133673, NM_009839, NM_001013369, AK150666, NM_022022, NM_001081086, NM_053102, NM_009840, NM_029669, AK049476, NM_024169, NM_019965, NM_011802, NM_026072, NM_010918, NM_033571, NM_008019, NM_01948…	3621	124	12430	1.41186	1	0.350528	8.58405
GOTERM_BP_FAT	GO:0006511	ubiquitin-dependent protein catabolic process	55	1.02689	0.00502746	NM_016716, NM_011966, NM_011965, NM_009847, NM_130879, NM_011668, NM_024207, NM_133992, NM_001017983, NM_033607, NM_176972, NM_183225, NM_146207, NM_001038627, NM_008950, NM_013911, NM_009174, NM_009173, NM_017374, NM_001024622, NM_027807, NM_176848, NM_013876, NM_028774, NM_024258, NM_027554, NM_030197, NM_001033202, NM_144937, NM_144873, NM_022022, NM_177561, NM_027604, AF172334, NM_177614, AK0…	3621	136	12430	1.38825	1	0.360766	9.05501
GOTERM_BP_FAT	GO:0016192	vesicle-mediated transport	159	2.96863	0.00524686	NM_016760, NM_010119, NM_026680, NM_172557, NM_011668, NM_019650, NM_033398, NM_001039520, NM_010864, NM_010069, NM_001110276, NM_138673, NM_011861, NM_009007, NM_001012625, NM_028870, NM_008502, NM_021789, NM_025887, NM_007919, NM_031874, AK122226, Z19521, NM_010185, NM_008917, NM_030057, NM_013718, NM_021502, NM_015827, NM_010937, NM_001037905, NM_007457, AK039453, AK154323, NM_146194, NM_01978…	3621	456	12430	1.19695	1	0.367505	9.43193
GOTERM_BP_FAT	GO:0030029	actin filament-based process	68	1.2696	0.00541077	NM_007862, AK083248, AK038396, NM_007965, NM_080285, NM_146151, NM_015756, NM_009797, NM_008240, NM_001001980, NM_133955, NM_001024618, NM_007925, NM_001114088, NM_010864, NM_028778, NM_001037761, NM_016802, NM_026552, NM_011057, NM_007858, NM_009007, NM_009071, NM_009686, NM_001081185, NM_175260, BC062927, NM_011072, NM_009499, NM_001035533, NM_010937, NM_007447, NM_009608, NM_009609, NM_172261,…	3621	175	12430	1.33387	1	0.370934	9.71257
GOTERM_BP_FAT	GO:0034728	nucleosome organization	30	0.560119	0.00559071	NM_175658, NM_030203, NM_206882, NM_175654, NM_175655, NM_175652, NM_030609, NM_008672, NM_033596, NM_026003, NM_011417, NM_016777, NM_178183, NM_178182, NM_029836, NM_016750, NM_007681, NM_008564, NM_175661, NM_178200, NM_175662, NM_008211, NM_175663, NM_178204, NM_175665, NM_008210, NM_009407, NM_009884, NM_030082, NM_023871, NM_010470, NM_178192, BC100378, NM_177688, BC028536, NM_138311, NM_01…	3621	65	12430	1.58435	1	0.375064	10.0197
GOTERM_BP_FAT	GO:0045934	negative regulation of nucleobase, nucleoside, nucleotide and nucleic acid metabolic process	138	2.57655	0.00581649	AK038502, NM_011660, NM_001017426, NM_008668, NM_009442, NM_022433, NM_199196, NM_021303, NM_009031, NM_008575, NM_012051, AB029397, NM_175554, NM_172941, NM_021788, NM_013595, NM_011499, NM_138755, NM_023755, NM_010495, NM_010496, NM_009458, NM_001077696, NM_011659, NM_008065, NM_001168277, NM_011448, NM_011546, NM_008688, NM_008583, NM_013926, NM_011440, NM_009029, NM_008989, NM_175402, NM_0111…	3621	391	12430	1.21156	1	0.381374	10.4036
GOTERM_BP_FAT	GO:0006412	translation	102	1.90441	0.00583078	BC033460, AK088165, NM_175004, NM_175001, NM_008388, NM_019647, NM_026020, NM_025546, NM_027236, NM_026591, NM_033074, NR_003363, NM_027925, NM_007917, NM_029751, NM_011029, NM_026729, NM_010106, NM_080456, NM_080452, NM_146200, NM_019702, NM_019639, NM_198303, NM_011710, NM_025919, X17373, NM_013762, NM_013765, NM_133780, NM_026467, NM_145445, NM_011885, NM_023514, NM_134058, NM_026140, NM_02689…	3621	279	12430	1.25499	1	0.37677	10.4279
GOTERM_BP_FAT	GO:0031327	negative regulation of cellular biosynthetic process	148	2.76326	0.00614334	NM_008381, AK038502, NM_011660, NM_001017426, NM_008668, NM_009442, NM_022433, NM_199196, NM_021303, NM_009031, NM_201256, NM_008575, NM_012051, AB029397, NM_175554, NM_009273, NM_144900, NM_172941, NM_021788, NM_013595, NM_026420, NM_011499, NM_138755, NM_023755, NM_010495, NM_010496, NM_009458, NM_001077696, NM_011659, NM_008065, NM_012058, NM_001168277, NM_007447, NM_011448, NM_011546, NM_0086…	3621	423	12430	1.20106	1	0.387082	10.9567
GOTERM_BP_FAT	GO:0065003	macromolecular complex assembly	114	2.12845	0.00642232	AK088871, BC053524, BC005670, NM_009442, NM_148930, NM_001039521, NM_007668, NM_008672, NM_033596, NM_007858, NM_001081092, NM_021409, NM_016750, NM_011653, NM_148948, AK013414, NM_133840, NM_008379, NM_007447, NM_144874, M19413, NM_026665, NM_001015889, NM_146091, NM_146194, NM_028006, NM_182696, NM_010470, NM_031391, NM_023858, X17373, BC028536, NM_001081008, AK080470, NM_013761, NM_011035, NM_…	3621	317	12430	1.23449	1	0.395287	11.4262
GOTERM_BP_FAT	GO:0010558	negative regulation of macromolecule biosynthetic process	144	2.68857	0.00650212	NM_008381, AK038502, NM_011660, NM_001017426, NM_008668, NM_009442, NM_022433, NM_199196, NM_021303, NM_009031, NM_201256, NM_008575, NM_012051, AB029397, NM_175554, NM_009273, NM_172941, NM_021788, NM_013595, NM_026420, NM_011499, NM_138755, NM_023755, NM_010495, NM_010496, NM_009458, NM_001077696, NM_011659, NM_008065, NM_012058, NM_001168277, NM_007447, NM_011448, NM_011546, NM_008688, NM_0085…	3621	411	12430	1.20272	1	0.393857	11.5601
GOTERM_BP_FAT	GO:0009890	negative regulation of biosynthetic process	149	2.78193	0.00665281	NM_008381, AK038502, NM_011660, NM_001017426, NM_008668, NM_009442, NM_022433, NM_199196, NM_021303, NM_009031, NM_201256, NM_008575, NM_012051, AB029397, NM_175554, NM_009273, NM_144900, NM_172941, NM_011434, NM_021788, NM_013595, NM_026420, NM_011499, NM_138755, NM_023755, NM_010495, NM_010496, NM_009458, NM_001077696, NM_011659, NM_008065, NM_012058, NM_001168277, NM_007447, NM_011448, NM_0115…	3621	427	12430	1.19785	1	0.395735	11.8124
GOTERM_BP_FAT	GO:0018107	peptidyl-threonine phosphorylation	10	0.186706	0.00666094	AK083986, NM_020009, NM_016700, NM_008702, NM_009582, NM_010434, NM_001042634, NM_023525, NM_130863, NM_011785	3621	14	12430	2.45197	1	0.391094	11.826
GOTERM_BP_FAT	GO:0018210	peptidyl-threonine modification	10	0.186706	0.00666094	AK083986, NM_020009, NM_016700, NM_008702, NM_009582, NM_010434, NM_001042634, NM_023525, NM_130863, NM_011785	3621	14	12430	2.45197	1	0.391094	11.826
GOTERM_BP_FAT	GO:0010629	negative regulation of gene expression	142	2.65123	0.0066884	AK038502, NM_011660, NM_021308, NM_001017426, NM_008668, NM_022433, NM_199196, NM_021303, NM_009031, NM_008575, NM_012051, AB029397, NM_172941, NM_021788, NM_013595, NM_011499, NM_138755, NM_023755, NM_010495, NM_010496, NM_148948, NM_133840, NM_009458, NM_001077696, NM_011659, NM_031405, NM_008065, NM_001168277, NM_011448, NM_011546, NM_001033201, NM_008688, NM_008583, NM_013926, NM_011440, NM_0…	3621	405	12430	1.20358	1	0.387441	11.8719
GOTERM_BP_FAT	GO:0051253	negative regulation of RNA metabolic process	110	2.05377	0.00672927	AK038502, NM_011660, NM_001017426, NM_022433, NM_199196, NM_021303, NM_009031, NM_008575, NM_012051, NM_172941, NM_013595, NM_021788, NM_011499, NM_138755, NM_023755, NM_010495, NM_010496, NM_009458, NM_001077696, NM_011659, NM_008065, NM_001168277, NM_011448, NM_011546, NM_008688, NM_008583, NM_013926, NM_011440, NM_009029, NM_008989, NM_011119, X59251, NM_010731, NM_027022, NM_173868, NM_011037…	3621	305	12430	1.23804	1	0.38448	11.9401
GOTERM_BP_FAT	GO:0006260	DNA replication	56	1.04556	0.00714815	NM_009103, NM_080446, NM_013726, NM_009031, AK086490, NM_172747, AY053456, NM_009584, NM_011057, NM_011721, NM_176841, AB037184, NM_027196, NM_009354, NM_030680, NM_007633, NM_008688, NM_199476, NM_025676, NM_008921, AK133212, NM_008922, AK035032, NM_019570, NM_028004, NM_198600, NM_020032, NM_019716, NM_008831, NM_153796, NM_001037134, NM_145409, AK080331, NM_028904, NM_133692, NM_025280, NM_009…	3621	141	12430	1.36336	1	0.39803	12.6369
GOTERM_BP_FAT	GO:0045892	negative regulation of transcription, DNA-dependent	109	2.0351	0.00760193	AK038502, NM_011660, NM_001017426, NM_022433, NM_199196, NM_021303, NM_009031, NM_008575, NM_012051, NM_172941, NM_013595, NM_021788, NM_011499, NM_138755, NM_023755, NM_010495, NM_010496, NM_009458, NM_001077696, NM_011659, NM_008065, NM_001168277, NM_011448, NM_011546, NM_008688, NM_008583, NM_013926, NM_011440, NM_009029, NM_008989, NM_011119, X59251, NM_010731, NM_027022, NM_173868, NM_011037…	3621	303	12430	1.23488	1	0.412327	13.3857
GOTERM_BP_FAT	GO:0051647	nucleus localization	9	0.168036	0.00777452	NM_015748, NM_175260, NM_009861, NM_001033285, NM_001040435, NM_001079686, NM_178686, NM_008245, NM_177089	3621	12	12430	2.57457	1	0.414602	13.669
GOTERM_BP_FAT	GO:0015931	nucleobase, nucleoside, nucleotide and nucleic acid transport	32	0.597461	0.00800024	NM_177586, NM_009203, NM_019693, NM_031259, NM_175009, NM_001039088, NM_025875, NM_022880, NM_010613, NM_026375, NM_138669, NM_019484, NM_029437, NM_008722, NM_148932, NM_172438, AK050893, NM_028923, AK087099, NM_172410, NM_013932, AF073993, NM_028112, NM_019996, NM_011240, NM_153552, NM_001159517, NM_010447, NM_026554, AK042548, NM_001033201, AK052813, NM_007450, NM_029457, NM_028233, NM_172121	3621	72	12430	1.52567	1	0.418909	14.0381
GOTERM_BP_FAT	GO:0007017	microtubule-based process	76	1.41897	0.00814858	NM_001033298, NM_001014996, NM_080285, AK037872, XM_355934, NM_027411, AF356521, NM_024245, NM_013811, AK031247, NM_017470, AK087687, NM_027777, NM_009004, NM_172560, NM_028112, NM_008442, NM_008443, NM_001033285, NM_008635, NM_023317, NM_008446, NM_027192, NM_011653, NM_001012273, NM_008445, NM_026556, NM_009458, NM_019641, M19413, NM_027951, NM_175214, NM_026810, NM_001081258, AK052813, NM_0010…	3621	202	12430	1.29153	1	0.420055	14.2798
GOTERM_BP_FAT	GO:0035116	embryonic hindlimb morphogenesis	12	0.224048	0.00824229	M32070, NM_010205, NM_148948, NM_007614, NM_019690, NM_011417, NM_134027, NM_173431, NM_007441, NM_007442, NM_001166361, AF085738, NM_008514, NM_020295	3621	19	12430	2.16805	1	0.419071	14.4322
GOTERM_BP_FAT	GO:0046677	response to antibiotic	12	0.224048	0.00824229	NM_025822, NM_008413, NM_172499, BC030186, NM_010495, AK041662, NM_007431, NM_020594, NM_173745, AK045716, NM_024195, NM_017374	3621	19	12430	2.16805	1	0.419071	14.4322
GOTERM_BP_FAT	GO:0051172	negative regulation of nitrogen compound metabolic process	138	2.57655	0.0085614	AK038502, NM_011660, NM_001017426, NM_008668, NM_009442, NM_022433, NM_199196, NM_021303, NM_009031, NM_008575, NM_012051, AB029397, NM_175554, NM_172941, NM_021788, NM_013595, NM_011499, NM_138755, NM_023755, NM_010495, NM_010496, NM_009458, NM_001077696, NM_011659, NM_008065, NM_001168277, NM_011448, NM_011546, NM_008688, NM_008583, NM_013926, NM_011440, NM_009029, NM_008989, NM_175402, NM_0111…	3621	395	12430	1.19929	1	0.426607	14.9492
GOTERM_BP_FAT	GO:0022613	ribonucleoprotein complex biogenesis	53	0.989544	0.00978585	NM_013721, AK088871, NM_026154, NM_001013375, AK083675, NM_025390, AK010555, NM_138669, BC005670, NM_001001981, NM_008723, NM_148930, NM_001039521, NM_008249, NM_175552, NM_018749, NM_013536, AK154024, NM_030145, NM_023536, NM_194339, NM_148948, AK013414, NM_133840, NM_028315, NM_178918, NM_011119, NM_016859, X17373, BC021355, NM_178610, NM_198606, NM_145552, NM_021511, NM_008722, NM_144826, NM_0…	3621	134	12430	1.35773	1	0.465895	16.9057
GOTERM_BP_FAT	GO:0030036	actin cytoskeleton organization	63	1.17625	0.00987554	NM_007862, AK083248, AK038396, NM_007965, NM_080285, NM_146151, NM_015756, NM_009797, NM_008240, NM_001001980, NM_133955, NM_001024618, NM_007925, NM_001114088, NM_028778, NM_001037761, NM_016802, NM_026552, NM_011057, NM_007858, NM_009007, NM_009071, NM_175260, BC062927, NM_011072, NM_009499, NM_001035533, NM_010937, NM_007447, NM_009608, NM_009609, NM_172261, NM_008487, AK041423, NM_001081116, …	3621	164	12430	1.31868	1	0.464283	17.0473

## Sheet: Table S9
Supplementary Table S9. GO terms of upregulated genes in Spi-C NT cumulus cloned embryos (1,536 genes)
Category	Term		Count	%	PValue	Genes	List Total	Pop Hits	Pop Total	Fold Enrichment	Bonferroni	Benjamini	FDR
GOTERM_BP_FAT	GO:0045893	positive regulation of transcription, DNA-dependent	52	4.02166	2.3827e-05	NM_152947, NM_175456, NM_010439, NM_172553, NM_175303, NM_026737, AK034793, NM_147221, NM_153588, NM_139227, NM_010828, NM_025507, NM_011437, NM_007715, NM_177678, NM_139146, NM_019739, NM_008814, NM_011305, NM_028487, NM_007914, NM_008235, NM_145856, NM_008539, NM_008688, NM_001033481, NM_011541, NM_009740, NM_017463, AK052155, U86445, NM_021604, NM_008366, NM_009368, NM_199068, NM_008699, NM_02…	856	409	12430	1.84619	0.0618163	0.0618163	0.0423536
GOTERM_BP_FAT	GO:0051254	positive regulation of RNA metabolic process	52	4.02166	2.90773e-05	NM_152947, NM_175456, NM_010439, NM_172553, NM_175303, NM_026737, AK034793, NM_147221, NM_153588, NM_139227, NM_010828, NM_025507, NM_011437, NM_007715, NM_177678, NM_139146, NM_019739, NM_008814, NM_011305, NM_028487, NM_007914, NM_008235, NM_145856, NM_008539, NM_008688, NM_001033481, NM_011541, NM_009740, NM_017463, AK052155, U86445, NM_021604, NM_008366, NM_009368, NM_199068, NM_008699, NM_02…	856	412	12430	1.83275	0.0749153	0.0381868	0.0516839
GOTERM_BP_FAT	GO:0045935	positive regulation of nucleobase, nucleoside, nucleotide and nucleic acid metabolic process	59	4.56303	5.12342e-05	NM_152947, NM_175456, NM_010439, NM_172553, NM_175303, NM_027355, AK034793, NM_026737, NM_147221, NM_153588, NM_139227, NM_010828, NM_025507, NM_011437, NM_007715, NM_177678, NM_139146, NM_019739, NM_008814, NM_009458, NM_011305, NM_028487, NM_007914, NM_008235, NM_145856, NM_008539, NM_008688, NM_001033481, NM_011541, NM_009740, NM_017463, AK052155, U86445, NM_021604, NM_008366, NM_009769, NM_00…	856	499	12430	1.71692	0.128212	0.0447061	0.0910503
GOTERM_BP_FAT	GO:0010628	positive regulation of gene expression	56	4.33101	9.57749e-05	NM_152947, NM_175456, NM_010439, NM_172553, NM_175303, AK034793, NM_026737, NM_147221, NM_153588, NM_139227, NM_010828, NM_025507, NM_011437, NM_007715, NM_177678, NM_007956, NM_139146, NM_019739, NM_008814, NM_011305, NM_028487, NM_007914, NM_008235, NM_145856, NM_008539, NM_008688, NM_001033481, NM_011541, NM_001166361, NM_009740, NM_017463, AK052155, U86445, NM_021604, NM_008366, NM_009769, NM…	856	476	12430	1.70836	0.226243	0.0621117	0.170142
GOTERM_BP_FAT	GO:0051173	positive regulation of nitrogen compound metabolic process	59	4.56303	0.000116362	NM_152947, NM_175456, NM_010439, NM_172553, NM_175303, NM_027355, AK034793, NM_026737, NM_147221, NM_153588, NM_139227, NM_010828, NM_025507, NM_011437, NM_007715, NM_177678, NM_139146, NM_019739, NM_008814, NM_009458, NM_011305, NM_028487, NM_007914, NM_008235, NM_145856, NM_008539, NM_008688, NM_001033481, NM_011541, NM_009740, NM_017463, AK052155, U86445, NM_021604, NM_008366, NM_009769, NM_00…	856	514	12430	1.66681	0.267751	0.0604244	0.206678
GOTERM_BP_FAT	GO:0045941	positive regulation of transcription	54	4.17633	0.000191345	NM_152947, NM_175456, NM_010439, NM_172553, NM_175303, NM_026737, AK034793, NM_147221, NM_153588, NM_139227, NM_010828, NM_025507, NM_011437, NM_007715, NM_177678, NM_139146, NM_019739, NM_008814, NM_011305, NM_028487, NM_007914, NM_008235, NM_145856, NM_008539, NM_008688, NM_001033481, NM_011541, NM_009740, NM_017463, AK052155, U86445, NM_021604, NM_008366, NM_009769, NM_009368, NM_199068, NM_02…	856	466	12430	1.68269	0.400987	0.0818661	0.339648
GOTERM_BP_FAT	GO:0010604	positive regulation of macromolecule metabolic process	66	5.10441	0.000303099	NM_152947, NM_175456, NM_010439, NM_172553, NM_175303, NM_027355, AK034793, NM_026737, NM_147221, NM_153588, NM_139227, NM_010828, NM_025507, NM_011437, NM_007715, NM_010241, NM_177678, NM_010021, AJ294737, NM_007956, NM_139146, NM_019739, NM_008814, NM_009458, NM_011305, NM_028487, NM_007914, NM_008235, NM_145856, NM_008539, NM_008688, NM_011541, NM_001033481, NM_001166361, NM_009740, NM_017463,…	856	615	12430	1.55835	0.555952	0.109502	0.537512
GOTERM_BP_FAT	GO:0045944	positive regulation of transcription from RNA polymerase II promoter	43	3.3256	0.000303177	NM_175456, NM_008366, NM_010439, NM_172553, NM_175303, NM_009368, AK034793, NM_027994, NM_008699, NM_147221, NM_008553, NM_011641, NM_153588, NM_139227, NM_178688, NM_010658, NM_010828, NM_008719, NM_025507, NM_001025432, NM_021459, NM_011437, NM_007715, NM_177678, NM_013555, NM_010703, NM_001025577, NM_139146, NM_183208, NM_019739, NM_007935, NM_008814, NM_008213, M18373, NM_011305, NM_008235, N…	856	351	12430	1.77893	0.556045	0.0965223	0.53765
GOTERM_BP_FAT	GO:0006357	regulation of transcription from RNA polymerase II promoter	65	5.02707	0.000331311	NM_175456, NM_010439, NM_172553, NM_175303, NM_001017426, U61362, AK034793, NM_147221, NM_139227, NM_153588, NM_009501, NM_010828, NM_025507, NM_011437, NM_007715, NM_177678, NM_001081092, NM_172941, NM_152229, NM_025885, NM_139146, NM_019739, NM_008814, NM_011305, NM_008065, NM_008235, NM_145856, NM_009021, NM_008539, NM_008688, NM_011541, NM_017463, NM_009108, U86445, NM_021604, NM_009324, NM_0…	856	605	12430	1.56011	0.588274	0.0938947	0.587404
GOTERM_BP_FAT	GO:0031328	positive regulation of cellular biosynthetic process	59	4.56303	0.000407903	NM_152947, NM_175456, NM_010439, NM_172553, NM_175303, AK034793, NM_026737, NM_147221, NM_153588, NM_139227, NM_010828, NM_025507, NM_011437, NM_007715, NM_177678, NM_010021, NM_139146, NM_019739, NM_008814, NM_011305, NM_028487, NM_007914, NM_008235, NM_145856, NM_008539, NM_008688, NM_001033481, NM_011541, NM_009740, NM_017463, AK052155, U86445, NM_021604, NM_008366, NM_009769, NM_009368, NM_19…	856	539	12430	1.5895	0.664652	0.103501	0.722734
GOTERM_BP_FAT	GO:0010557	positive regulation of macromolecule biosynthetic process	57	4.40835	0.000470779	NM_152947, NM_175456, NM_010439, NM_172553, NM_175303, NM_026737, AK034793, NM_147221, NM_153588, NM_139227, NM_010828, NM_025507, NM_011437, NM_007715, NM_177678, NM_010021, NM_139146, NM_019739, NM_008814, NM_011305, NM_028487, NM_007914, NM_008235, NM_145856, NM_008539, NM_008688, NM_001033481, NM_011541, NM_009740, NM_017463, AK052155, U86445, NM_021604, NM_008366, NM_009769, NM_009368, NM_19…	856	519	12430	1.59479	0.716642	0.108313	0.833701
GOTERM_BP_FAT	GO:0009891	positive regulation of biosynthetic process	59	4.56303	0.00051643	NM_152947, NM_175456, NM_010439, NM_172553, NM_175303, AK034793, NM_026737, NM_147221, NM_153588, NM_139227, NM_010828, NM_025507, NM_011437, NM_007715, NM_177678, NM_010021, NM_139146, NM_019739, NM_008814, NM_011305, NM_028487, NM_007914, NM_008235, NM_145856, NM_008539, NM_008688, NM_001033481, NM_011541, NM_009740, NM_017463, AK052155, U86445, NM_021604, NM_008366, NM_009769, NM_009368, NM_19…	856	544	12430	1.57489	0.749264	0.108883	0.914194
GOTERM_BP_FAT	GO:0016481	negative regulation of transcription	40	3.09358	0.00433057	NM_009324, NM_152947, NM_009122, NM_172553, NM_001017426, NM_175303, U61362, NM_199068, NM_147221, NM_011385, NM_013883, NM_008884, NM_011641, NM_026924, NM_009501, NM_010828, NM_025507, NM_133737, NM_001013769, NM_172941, NM_001009935, NM_010703, NM_152229, NM_021878, AK031837, NM_178622, NM_139146, NM_001025392, NM_007935, NM_009458, NM_008814, NM_008213, NM_011772, NM_008065, NM_008235, NM_009…	856	367	12430	1.58267	0.999991	0.590998	7.42587
GOTERM_BP_FAT	GO:0010629	negative regulation of gene expression	43	3.3256	0.00489823	NM_009324, NM_152947, NM_009122, NM_008434, NM_198022, NM_172553, NM_001017426, NM_175303, U61362, NM_199068, NM_147221, NM_011385, NM_013883, NM_008884, NM_011641, NM_026924, NM_009501, NM_010828, NM_025507, NM_133737, NM_001013769, NM_172941, NM_001009935, NM_010703, NM_152229, NM_021878, AK031837, NM_178622, NM_139146, NM_001025392, NM_007935, NM_009458, NM_008814, NM_008213, NM_011772, NM_008…	856	405	12430	1.54174	0.999998	0.609085	8.35976
GOTERM_BP_FAT	GO:0010558	negative regulation of macromolecule biosynthetic process	43	3.3256	0.00635741	NM_009324, NM_152947, NM_009122, NM_172553, NM_001017426, NM_175303, U61362, NM_199068, NM_147221, NM_011385, NM_013883, NM_008884, NM_011641, NM_026924, NM_009501, NM_010828, NM_025507, NM_133737, NM_001013769, NM_172941, NM_001009935, NM_010703, NM_026420, NM_152229, NM_021878, AK031837, NM_178622, NM_139146, AK004220, NM_001025392, NM_007935, NM_009458, NM_008814, NM_008213, NM_011772, NM_0080…	856	411	12430	1.51923	1	0.679743	10.7197
GOTERM_BP_FAT	GO:0045934	negative regulation of nucleobase, nucleoside, nucleotide and nucleic acid metabolic process	41	3.17092	0.00743991	NM_009324, NM_152947, NM_009122, NM_172553, NM_001017426, NM_175303, U61362, NM_199068, NM_147221, NM_011385, NM_013883, NM_008884, NM_011641, NM_026924, NM_009501, NM_010828, NM_025507, NM_133737, NM_001013769, NM_172941, NM_001009935, NM_010703, NM_152229, NM_021878, AK031837, NM_178622, NM_139146, NM_001025392, NM_007935, NM_009458, NM_008814, NM_008213, NM_011772, NM_008065, NM_008235, NM_009…	856	391	12430	1.52267	1	0.713469	12.4332
GOTERM_BP_FAT	GO:0051172	negative regulation of nitrogen compound metabolic process	41	3.17092	0.00875152	NM_009324, NM_152947, NM_009122, NM_172553, NM_001017426, NM_175303, U61362, NM_199068, NM_147221, NM_011385, NM_013883, NM_008884, NM_011641, NM_026924, NM_009501, NM_010828, NM_025507, NM_133737, NM_001013769, NM_172941, NM_001009935, NM_010703, NM_152229, NM_021878, AK031837, NM_178622, NM_139146, NM_001025392, NM_007935, NM_009458, NM_008814, NM_008213, NM_011772, NM_008065, NM_008235, NM_009…	856	395	12430	1.50725	1	0.749598	14.4679
GOTERM_BP_FAT	GO:0048610	reproductive cellular process	21	1.62413	0.00884745	NM_008635, NM_021879, U73445, NM_011644, NM_183208, NM_009458, NM_022305, NM_001042743, NM_181345, NM_011305, NM_011641, NM_009407, NM_011776, NM_028392, NM_010059, NM_023117, AF285585, NM_145404, NM_008292, NM_080637, NM_010021	856	164	12430	1.8594	1	0.733441	14.6149
GOTERM_BP_FAT	GO:0021543	pallium development	10	0.773395	0.00947632	NM_007668, NM_152229, NM_008995, NM_001166361, NM_178686, NM_011642, NM_009536, NM_008553, NM_010703, NM_177089	856	53	12430	2.73982	1	0.738686	15.573

## Sheet: Table S10
Supplementary Table S10. GO terms of downregulated genes in Spi-C NT cumulus cloned embryos (1,089 genes)
Category	Term		Count	%	PValue	Genes	List Total	Pop Hits	Pop Total	Fold Enrichment	Bonferroni	Benjamini	FDR
GOTERM_BP_FAT	GO:0044265	cellular macromolecule catabolic process	53	5.87583	3.44022e-05	NM_016716, NM_011666, NM_153177, NM_019748, NM_178065, NM_176972, NM_009895, NM_146207, NM_001038627, NM_008950, NM_015796, NM_009070, NM_153403, NM_025785, Z19521, NM_008917, NM_009459, NM_138657, NM_024213, NM_025481, AK037266, NM_030197, NM_025958, NM_026217, NM_133907, NM_028149, AK085482, NM_013640, NM_028049, NM_023906, NM_175127, NM_015783, NM_001042558, NM_001039644, NM_026101, NM_138677,…	612	594	12430	1.81221	0.0712009	0.0712009	0.0596215
GOTERM_BP_FAT	GO:0009057	macromolecule catabolic process	55	6.09756	5.40486e-05	NM_008948, NM_016716, NM_011666, NM_153177, NM_019748, NM_178065, NM_176972, NM_009895, NM_146207, NM_001038627, NM_008950, NM_015796, NM_009070, NM_153403, NM_025785, Z19521, NM_008917, NM_009459, NM_138657, NM_024213, NM_025481, AK037266, NM_030197, NM_026217, NM_025958, NM_133907, NM_028149, AK085482, NM_013640, NM_028049, NM_023906, NM_175127, NM_007696, NM_015783, NM_001042558, NM_001039644,…	612	635	12430	1.75917	0.109565	0.0563715	0.093655
GOTERM_BP_FAT	GO:0019637	organophosphate metabolic process	22	2.43902	0.000107005	NM_013490, NM_013785, NM_007692, NM_026179, NM_029094, NM_177298, NM_010422, NM_025576, NM_144807, NM_018743, NM_053014, NM_026644, NM_010271, NM_145477, NM_015801, NM_172588, NM_023196, NM_008156, NM_009628, NM_026283, NM_010876, NM_001081071	612	172	12430	2.59785	0.20527	0.0737251	0.185338
GOTERM_BP_FAT	GO:0008654	phospholipid biosynthetic process	14	1.55211	0.000168004	NM_013490, NM_007692, NM_026179, NM_177298, NM_010422, NM_144807, NM_018743, NM_053014, NM_026644, NM_145477, NM_172588, NM_009628, NM_026283, NM_001081071	612	82	12430	3.46764	0.302836	0.0862367	0.290845
GOTERM_BP_FAT	GO:0006644	phospholipid metabolic process	20	2.21729	0.000322232	NM_013490, NM_013785, NM_007692, NM_026179, NM_029094, NM_177298, NM_010422, NM_144807, NM_025576, NM_018743, NM_053014, NM_026644, NM_145477, NM_015801, NM_172588, NM_023196, NM_008156, NM_009628, NM_026283, NM_001081071	612	160	12430	2.53881	0.499398	0.12924	0.55714
GOTERM_BP_FAT	GO:0044257	cellular protein catabolic process	45	4.98891	0.000326074	NM_028049, NM_175127, NM_023906, NM_016716, NM_015783, NM_011666, NM_001039644, NM_019748, NM_026101, NM_178065, NM_138677, NM_176972, NM_175226, NM_009895, NM_146207, NM_001015507, NM_001038627, NM_008950, NM_015796, NM_009615, AK044184, NM_021522, NM_025785, NM_023739, NM_009459, NM_008917, NM_138657, NM_024213, NM_019912, NM_025481, NM_172712, NM_027276, AK037266, NM_030197, NM_178729, NM_0262…	612	522	12430	1.7509	0.503512	0.110147	0.563766
GOTERM_BP_FAT	GO:0030163	protein catabolic process	46	5.09978	0.000347979	NM_028049, NM_023906, NM_175127, NM_016716, NM_015783, NM_008948, NM_011666, NM_001039644, NM_019748, NM_026101, NM_178065, NM_138677, NM_176972, NM_175226, NM_009895, NM_146207, NM_001015507, NM_001038627, NM_008950, NM_015796, NM_009615, AK044184, NM_021522, NM_025785, NM_023739, NM_009459, NM_008917, NM_138657, NM_024213, NM_019912, NM_025481, NM_172712, NM_027276, AK037266, NM_030197, NM_1787…	612	540	12430	1.73015	0.526328	0.101248	0.60153
GOTERM_BP_FAT	GO:0051603	proteolysis involved in cellular protein catabolic process	44	4.87805	0.000524281	NM_028049, NM_023906, NM_175127, NM_016716, NM_015783, NM_011666, NM_001039644, NM_019748, NM_026101, NM_178065, NM_138677, NM_176972, NM_175226, NM_009895, NM_146207, NM_001015507, NM_001038627, NM_008950, NM_015796, NM_009615, AK044184, NM_021522, NM_025785, NM_023739, NM_009459, NM_138657, NM_024213, NM_019912, NM_025481, NM_172712, NM_027276, AK037266, NM_030197, NM_178729, NM_026217, NM_0259…	612	519	12430	1.72189	0.675648	0.131286	0.90499
GOTERM_BP_FAT	GO:0006412	translation	28	3.10421	0.000600457	NM_013762, NM_013742, NM_010709, NM_011295, NM_012010, NM_007926, NM_025474, NM_153591, NM_033561, NM_011289, NM_009076, NM_033074, NM_024175, NM_029017, NM_016876, NM_172644, NM_080456, NM_008214, NM_021338, NM_175113, NM_144958, NM_025537, NM_025936, NM_023133, NM_009083, NM_198303, NM_028193, NM_145380	612	279	12430	2.03833	0.72461	0.133493	1.03584
GOTERM_BP_FAT	GO:0043632	modification-dependent macromolecule catabolic process	41	4.54545	0.00131704	NM_028049, NM_023906, NM_175127, NM_016716, NM_015783, NM_011666, NM_001039644, NM_019748, NM_026101, NM_178065, NM_176972, NM_138677, NM_175226, NM_009895, NM_146207, NM_001015507, NM_001038627, NM_008950, NM_015796, AK044184, NM_021522, NM_025785, NM_023739, NM_009459, NM_138657, NM_024213, NM_019912, NM_025481, NM_172712, NM_027276, AK037266, NM_030197, NM_178729, NM_026217, NM_025958, NM_0273…	612	494	12430	1.68569	0.940961	0.246447	2.25877
GOTERM_BP_FAT	GO:0019941	modification-dependent protein catabolic process	41	4.54545	0.00131704	NM_028049, NM_023906, NM_175127, NM_016716, NM_015783, NM_011666, NM_001039644, NM_019748, NM_026101, NM_178065, NM_176972, NM_138677, NM_175226, NM_009895, NM_146207, NM_001015507, NM_001038627, NM_008950, NM_015796, AK044184, NM_021522, NM_025785, NM_023739, NM_009459, NM_138657, NM_024213, NM_019912, NM_025481, NM_172712, NM_027276, AK037266, NM_030197, NM_178729, NM_026217, NM_025958, NM_0273…	612	494	12430	1.68569	0.940961	0.246447	2.25877
GOTERM_BP_FAT	GO:0034660	ncRNA metabolic process	21	2.32816	0.00226161	NM_198606, NM_001030307, NM_013742, NM_172644, NM_144826, NM_008214, NM_027256, NM_175113, NM_026067, NM_153591, NM_028274, NM_172437, NM_025936, NM_008715, NM_178112, NM_026876, NM_033074, NM_028244, AK034856, NM_007991, NM_030132	612	202	12430	2.11148	0.992259	0.357203	3.84904
GOTERM_BP_FAT	GO:0006259	DNA metabolic process	34	3.7694	0.00228586	AK013894, NM_008922, NM_026250, NM_172552, NM_080446, AK078688, NM_001042558, NM_029977, NM_011623, NM_010829, NM_001031814, NM_146207, NM_011057, NM_133692, NM_001013608, NM_007790, NM_177394, NM_009009, NM_013733, NM_008917, NM_008563, NM_011799, AK037266, NM_009862, NM_011561, NM_001145978, NM_009289, NM_025454, AK129051, NM_134027, NM_175683, NM_011133, NM_029766, NM_026944, BC006681	612	398	12430	1.73506	0.992652	0.335982	3.88954
GOTERM_BP_FAT	GO:0042254	ribosome biogenesis	14	1.55211	0.00262326	NM_198606, BC021355, NM_001030307, NM_145552, NM_144826, NM_026067, NM_172713, NM_001039521, NM_028274, NM_177325, NM_028244, AK154024, NM_027000, NM_007991, NM_030132	612	109	12430	2.60868	0.996445	0.351965	4.45143
GOTERM_BP_FAT	GO:0006650	glycerophospholipid metabolic process	12	1.33038	0.00378934	NM_015801, NM_145477, NM_013490, NM_172588, NM_013785, NM_026179, NM_007692, NM_029094, NM_008156, NM_144807, NM_009628, NM_025576	612	88	12430	2.76961	0.999712	0.441347	6.36961
GOTERM_BP_FAT	GO:0006260	DNA replication	16	1.77384	0.00393022	NM_008922, NM_013733, NM_008563, NM_080446, NM_011799, NM_029977, NM_009862, NM_001145978, NM_025454, AK129051, NM_134027, NM_011057, NM_011133, NM_029766, NM_133692, BC006681	612	141	12430	2.30473	0.999787	0.430874	6.59888
GOTERM_BP_FAT	GO:0046486	glycerolipid metabolic process	15	1.66297	0.00408935	NM_013490, NM_013785, NM_007692, NM_026179, NM_029094, NM_008903, NM_144807, NM_025576, NM_018743, NM_145477, NM_015801, NM_010046, NM_172588, NM_008156, NM_009628	612	128	12430	2.38013	0.999849	0.422972	6.85721
GOTERM_BP_FAT	GO:0045017	glycerolipid biosynthetic process	9	0.997783	0.00639789	NM_010046, NM_145477, NM_013490, NM_026179, NM_007692, NM_008903, NM_144807, NM_009628, NM_018743	612	57	12430	3.20691	0.999999	0.555414	10.5301
GOTERM_BP_FAT	GO:0032774	RNA biosynthetic process	14	1.55211	0.00842855	NM_008922, NM_145973, NM_080446, NM_001039521, NM_172154, NM_134027, NM_153798, NM_016920, NM_031391, NM_028193, NM_011603, NM_021448, NM_028832, NM_001081008	612	125	12430	2.27477	1	0.635635	13.6476
GOTERM_BP_FAT	GO:0006350	transcription	105	11.6408	0.00954194	NM_177681, NM_033270, NM_001081090, NM_013720, AK078688, NM_198169, NM_016662, NM_001039521, NM_172154, NM_026509, NM_019797, NM_019507, NM_009035, NM_146009, NM_022724, NM_172253, NM_027642, NM_178732, NM_145997, NM_023755, AK030820, NM_183174, NM_013874, NM_011112, NM_031391, NM_145916, NM_001082485, NM_026110, NM_001081008, NM_026079, NM_009826, NM_011250, NM_029584, NM_181048, NM_145151, NM_0…	612	1699	12430	1.25521	1	0.661563	15.3131
